# Supplementary material for: PEGylation of Terminal Ligands as a Route to Decrease the Toxicity of Radiocontrast Re6-Clusters
Source: Int J Mol Sci. 2023 Nov 21;24(23):16569. doi: 10.3390/ijms242316569 (PMC10706756; doi:10.3390/ijms242316569)
Supplement: Supplementary file 1 [file ijms-24-16569-s001.zip]

Archive with 1 entries (1 files):
- ijms-2717545-supplementary.pdf
